# Supplementary material for: Pyruvate Kinase M2 Accelerates Cutaneous Wound Healing via Glycolysis and Wnt/β-Catenin Signaling
Source: Pharmaceutics. 2023 Jul 27;15(8):2028. doi: 10.3390/pharmaceutics15082028 (PMC10458512; doi:10.3390/pharmaceutics15082028)
Supplement: Supplementary file 1 [file pharmaceutics-15-02028-s001.zip]

Archive with 1 entries (1 files):
- pharmaceutics-2512719-supplementary.pdf
